# Supplementary material for: Cytochalasin B-Induced Membrane Vesicles from Human Mesenchymal Stem Cells Overexpressing IL2 Are Able to Stimulate CD8+ T-Killers to Kill Human Triple Negative Breast Cancer Cells
Source: Biology (Basel). 2021 Feb 10;10(2):141. doi: 10.3390/biology10020141 (PMC7916789; doi:10.3390/biology10020141)
Supplement: Supplementary file 1 [file biology-10-00141-s001.zip]

Archive with 8 entries (7 files):
- Supplementary Files/
- __MACOSX/._Supplementary Files
- Supplementary Files/.DS_Store
- __MACOSX/Supplementary Files/._.DS_Store
- Supplementary Files/Figure S2.tif
- __MACOSX/Supplementary Files/._Figure S2.tif
- Supplementary Files/Figure S1.tif
- __MACOSX/Supplementary Files/._Figure S1.tif
